# Supplementary material for: Combination of Parenteral Amino Acid Infusion and Intermittent Loading Exercise Ameliorates Progression of Postoperative Sarcopenia in Rat Model
Source: Nutrients. 2024 Apr 19;16(8):1218. doi: 10.3390/nu16081218 (PMC11054099; doi:10.3390/nu16081218)
Supplement: Supplementary file 1 [file nutrients-16-01218-s001.zip]

Archive with 1 entries (1 files):
- nutrients-2905114-supplementary.pdf
